# Supplementary material for: One Hundred Explicit Definitions of Potentially Inappropriate Prescriptions of Antibiotics in Hospitalized Older Patients: The Results of an Expert Consensus Study
Source: Antibiotics (Basel). 2024 Mar 20;13(3):283. doi: 10.3390/antibiotics13030283 (PMC10967330; doi:10.3390/antibiotics13030283)
Supplement: Supplementary file 1 [file antibiotics-13-00283-s001.zip]

Archive with 4 entries (4 files):
- SuppData1_PreparationOfPreliminaryList.docx
- SuppData2_EligibleListOfDefinitions.docx
- SuppData3_GeographDistribParticipants.docx
- SuppData4_CaracteristicsOfTheParticipants.docx
